# Supplementary material for: Queen reproductive tract secretions enhance sperm motility in ants
Source: Biol Lett. 2016 Nov;12(11):20160722. doi: 10.1098/rsbl.2016.0722 (PMC5134051; doi:10.1098/rsbl.2016.0722)
Supplement: Datasets supporting this article [file rsbl20160722supp2.xlsx]

## Sheet: Measurement Repeatability
Replicate	Measurement	Prop_motile	VCL	VAP	VSL	LIN	No_tracked_sperm
1	1	0.957143	29.8445	23.1071	17.4526	0.755292	140
1	2	0.977778	30.1823	23.4381	17.4839	0.745961	180
2	1	1	20.4667	18.5786	15.8725	0.854343	26
2	2	1	23.7799	21.1167	16.8492	0.797909	69
3	1	0.916667	28.2698	24.1637	17.6266	0.729466	48
3	2	0.849315	33.5611	25.9299	18.832	0.726267	73
4	1	0.943396	30.3113	25.5685	19.4348	0.760107	53
4	2	0.878049	31.8358	26.2547	19.8222	0.754996	41
5	1	0.81203	25.6319	20.1857	14.9959	0.7429	133
5	2	0.638462	22.8726	17.8143	13.5759	0.762078	130
6	1	0.958333	21.9586	19.2531	15.6267	0.811644	24
6	2	0.84	24.156	20.4508	15.5054	0.758181	25
7	1	0.916667	26.4538	23.4156	17.8015	0.760238	36
7	2	0.844444	24.9585	20.7245	15.1153	0.729346	45
8	1	0.857143	26.6454	24.186	18.71	0.773589	56
8	2	0.733333	26.8507	23.9945	17.6204	0.734353	30
9	1	0.970874	29.7441	25.9567	20.503	0.789891	103
9	2	0.951456	30.3817	26.3175	20.1292	0.764857	103
10	1	0.942857	25.7784	24.2372	20.1519	0.831446	35
10	2	0.925926	29.0208	26.1022	21.3681	0.818634	27
11	1	0.240741	18.6998	13.2191	9.44138	0.714225	54
11	2	0.225352	21.5833	17.2793	13.0119	0.753032	71
12	1	0.811594	21.6593	17.9249	13.8301	0.771556	69
12	2	0.605634	21.7112	17.8553	13.1324	0.73549	71
13	1	0.849057	28.9193	23.613	19.0146	0.805262	53
13	2	0.765625	27.2249	21.6521	16.7598	0.774047	64
14	1	1	25.9299	24.0958	19.7604	0.820077	81
14	2	0.978836	29.3328	24.8498	19.3175	0.77737	189
15	1	0.935484	26.552	24.1793	20.1112	0.831753	62
15	2	0.975904	28.2093	24.3732	19.0466	0.781457	166
16	1	0.698413	23.0375	20.0068	15.3949	0.769483	63
16	2	0.716049	24.7955	21.4308	16.4185	0.766114	81

## Sheet: Female Fluid Experiment
Experiment_replicate	Trial	Treatment	Time_Point	Prop_motile	PC1	VCL	VAP	VSL	LIN	No_tracked_sperm
1	1	Hayes_saline	1	0.75	-0.965015	23.6261	18.9795	14.3479	0.755966	16
1	1	Hayes_saline	2	0.583333	-1.59722	19.5805	15.4937	12.7001	0.819694	12
2	1	Hayes_saline	1	0.47619	-1.87872	19.5406	14.4226	10.2842	0.713064	21
2	1	Hayes_saline	2	0.684211	-0.868214	23.1418	20.0054	14.987	0.749147	19
1	1	Related_virgin_queen	1	0.916667	0.277148	28.4853	25.6965	19.9376	0.775886	12
1	1	Related_virgin_queen	2	0.885714	2.40249	39.5251	34.6959	29.6209	0.853728	35
2	1	Related_virgin_queen	1	0.903614	0.713538	32.4468	26.8795	21.2555	0.79077	83
2	1	Related_virgin_queen	2	0.88983	0.620216	32.2182	26.6014	20.546	0.772365	118
1	1	Unrelated_virgin_queen	1	0.871795	1.6345	36.7991	31.3906	25.2504	0.804392	39
1	1	Unrelated_virgin_queen	2	0.988095	1.45762	36.5854	30.8479	23.7596	0.770218	84
2	1	Unrelated_virgin_queen	1	0.877551	1.0339	32.983	29.3017	22.6372	0.772554	49
2	1	Unrelated_virgin_queen	2	0.888889	0.126053	27.5039	24.558	19.8112	0.806709	72
1	2	Hayes_saline	1	0.75	1.94268	35.373	32.4829	29.029	0.893671	40
1	2	Hayes_saline	2	0.44	-0.730266	23.5477	19.9827	16.3511	0.818267	25
2	2	Hayes_saline	1	0	-4.9572	0	0	0	0	14
2	2	Hayes_saline	2	0	-4.9572	0	0	0	0	17
1	2	Related_virgin_queen	1	0.917293	3.02855	42.6936	38.0188	31.9689	0.840871	133
1	2	Related_virgin_queen	2	0.918699	2.78868	40.7411	36.6187	31.7117	0.865997	123
2	2	Related_virgin_queen	1	0.836364	0.465071	30.3204	26.5098	20.1559	0.76032	55
2	2	Related_virgin_queen	2	0.803279	-0.0501221	26.0976	23.6579	19.4943	0.82401	61
1	2	Unrelated_virgin_queen	1	0.857143	0.964051	29.5938	28.0699	25.3014	0.90137	7
1	2	Unrelated_virgin_queen	2	0.888889	1.71797	33.0636	31.3549	28.9821	0.924323	18
2	2	Unrelated_virgin_queen	1	0.833333	0.220511	29.1043	25.086	19.3288	0.770499	66
2	2	Unrelated_virgin_queen	2	0.731707	-0.877799	22.8543	19.9643	15.1163	0.757166	41
1	3	Hayes_saline	1	0.6	3.30519	46.1582	38.7786	32.1045	0.827892	30
1	3	Hayes_saline	2	0.771429	2.23427	38.6178	34.7786	28.2103	0.81114	35
2	3	Hayes_saline	1	0	-4.9572	0	0	0	0	23
2	3	Hayes_saline	2	0.0454545	-2.78592	13.4135	10.4553	7.28302	0.696586	22
1	3	Related_virgin_queen	1	0.977273	3.76423	49.925	42.1668	31.9786	0.758384	44
1	3	Related_virgin_queen	2	1	2.07884	41.6805	32.6854	25.9014	0.792447	69
2	3	Related_virgin_queen	1	0.971015	0.508903	29.4147	26.6511	21.2151	0.796029	69
2	3	Related_virgin_queen	2	0.876543	0.0804802	28.0569	24.8547	18.6189	0.749107	81
1	3	Unrelated_virgin_queen	1	0.818182	0.298177	29.0643	25.0188	20.3373	0.812883	22
1	3	Unrelated_virgin_queen	2	0.8	1.89192	39.7316	32.1418	25.5507	0.794936	15
2	3	Unrelated_virgin_queen	1	0.968085	1.18027	35.0891	29.4903	22.6903	0.769414	94
2	3	Unrelated_virgin_queen	2	0.947368	1.25638	35.5478	29.5715	23.1939	0.784331	95
1	4	Hayes_saline	1	0.25	-1.19562	27.9502	15.6631	11.259	0.718825	48
1	4	Hayes_saline	2	0.181818	-2.15246	17.3028	12.8429	9.98247	0.777276	22
2	4	Hayes_saline	1	0.709677	-1.14611	22.1597	18.1033	13.9962	0.773128	93
2	4	Hayes_saline	2	0.915094	-0.801826	24.5987	20.0355	14.6938	0.733387	106
1	4	Related_virgin_queen	1	0.6	0.300545	27.0119	25.1543	21.7404	0.864283	5
1	4	Related_virgin_queen	2	0.875	-0.798053	22.053	19.6765	16.8872	0.858241	8
2	4	Related_virgin_queen	1	0.844828	0.0372316	27.51	24.2323	19.0249	0.785106	58
2	4	Related_virgin_queen	2	0.782609	0.6146	30.2363	27.1238	21.4778	0.791842	46
1	4	Unrelated_virgin_queen	1	0.875	-0.0529854	25.9468	22.6461	20.4204	0.901719	8
1	4	Unrelated_virgin_queen	2	1	1.40211	34.2554	30.4368	25.1357	0.825833	20
2	4	Unrelated_virgin_queen	1	0.882353	0.393263	29.41	26.2502	20.1812	0.768799	102
2	4	Unrelated_virgin_queen	2	0.894231	0.414582	29.5161	26.4208	20.2142	0.765088	104
1	5	Hayes_saline	1	0.9	0.80714	32.2105	28.0424	21.5615	0.768891	60
1	5	Hayes_saline	2	0.5	-1.05998	24.004	18.0642	13.7148	0.759227	98
2	5	Hayes_saline	1	0.76	-0.484087	24.9538	22.1232	16.4571	0.743881	25
2	5	Hayes_saline	2	0.5	-1.35453	20.982	17.4712	12.905	0.738641	36
1	5	Related_virgin_queen	1	0.854839	0.700371	30.2468	26.7956	22.7655	0.849598	62
1	5	Related_virgin_queen	2	0.862069	0.721382	30.5933	26.9077	22.6695	0.84249	58
2	5	Related_virgin_queen	1	0.605263	0.00636127	26.8346	23.6838	19.6092	0.82796	38
2	5	Related_virgin_queen	2	1	0.667957	31.0023	27.1988	21.4931	0.790221	15
1	5	Unrelated_virgin_queen	1	1	0.24372	27.4844	25.0648	20.7975	0.829748	46
1	5	Unrelated_virgin_queen	2	0.942308	-0.23348	26.3355	21.9689	18.5628	0.844956	52
2	5	Unrelated_virgin_queen	1	0.866667	0.553064	30.0811	26.5803	21.316	0.801944	60
2	5	Unrelated_virgin_queen	2	0.811881	0.899928	32.7787	28.2522	22.0756	0.781378	101
1	6	Hayes_saline	1	0.842105	-1.28235	19.7154	17.4112	14.732	0.846127	38
1	6	Hayes_saline	2	0.74359	-1.51141	18.7932	16.2639	13.6434	0.838878	39
2	6	Hayes_saline	1	0.365854	-0.790316	24.1811	20.5003	14.7428	0.719152	82
2	6	Hayes_saline	2	0.186813	-0.898755	24.147	19.583	14.25	0.727673	91
1	6	Related_virgin_queen	1	0.904762	-0.438369	25.2291	20.9547	17.7831	0.848646	84
1	6	Related_virgin_queen	2	0.78125	-1.29318	22.63	16.5055	13.2506	0.802803	96
2	6	Related_virgin_queen	1	0.735294	1.24562	33.016	30.6631	23.9848	0.782202	34
2	6	Related_virgin_queen	2	0.693878	1.38375	34.5133	30.8006	24.4246	0.792989	49
1	6	Unrelated_virgin_queen	1	0.878788	0.729193	32.057	27.5459	21.164	0.768317	33
1	6	Unrelated_virgin_queen	2	0.787234	0.708077	30.4391	27.1264	22.4394	0.827218	47
2	6	Unrelated_virgin_queen	1	0.861111	1.60498	36.1059	32.2657	24.6667	0.764486	72
2	6	Unrelated_virgin_queen	2	0.677419	2.68938	43.3679	36.3786	28.8279	0.792441	62
1	7	Hayes_saline	1	0.826087	0.578564	29.0458	27.0028	22.0148	0.815281	23
1	7	Hayes_saline	2	0.5	-1.7159	19.0457	14.6495	12.3875	0.845591	10
2	7	Hayes_saline	1	0	-4.9572	0	0	0	0	18
2	7	Hayes_saline	2	0	-4.9572	0	0	0	0	16
1	7	Related_virgin_queen	1	0.923077	0.0783816	26.206	23.7018	20.906	0.882044	13
1	7	Related_virgin_queen	2	0.95	0.600764	29.1363	26.1903	22.8962	0.874222	20
2	7	Related_virgin_queen	1	0.4375	-1.23613	22.1063	17.7474	13.2642	0.74739	16
2	7	Related_virgin_queen	2	0.171429	-0.140529	35.7297	20.0338	14.4798	0.722768	35
1	7	Unrelated_virgin_queen	1	0.923077	0.75856	29.2526	26.7649	24.204	0.904321	26
1	7	Unrelated_virgin_queen	2	0.923077	1.69725	33.627	31.475	28.2263	0.896786	13
2	7	Unrelated_virgin_queen	1	0.767123	-1.44178	22.4883	16.2098	11.836	0.730173	146
2	7	Unrelated_virgin_queen	2	0.869565	-1.16758	22.4993	18.0715	13.5214	0.748215	46
1	8	Hayes_saline	1	0.166667	-2.01159	15.7568	13.7427	12.0216	0.874759	6
1	8	Hayes_saline	2	0	-4.9572	0	0	0	0	10
2	8	Hayes_saline	1	0.861111	1.51365	36.0168	32.0746	23.8065	0.742223	36
2	8	Hayes_saline	2	0.727891	0.342192	29.3742	26.0962	19.7297	0.756039	147
1	8	Related_virgin_queen	1	0.842105	1.40574	35.4581	29.8074	24.8357	0.833208	19
1	8	Related_virgin_queen	2	1	2.08539	42.1178	33.1854	25.2415	0.76062	8
2	8	Related_virgin_queen	1	0.871429	1.43012	36.7456	30.5502	23.5668	0.771413	70
2	8	Related_virgin_queen	2	0.910448	0.713955	33.8518	27.0722	20.0792	0.74169	134
1	8	Unrelated_virgin_queen	1	1	0.789599	31.3827	27.7083	22.2345	0.802451	19
1	8	Unrelated_virgin_queen	2	0.87037	0.872876	33.1248	27.7838	21.8969	0.78812	54
2	8	Unrelated_virgin_queen	1	0.938776	1.72952	37.8447	32.3637	24.803	0.766383	49
2	8	Unrelated_virgin_queen	2	0.83871	0.336376	29.1338	25.6844	20.1813	0.785741	31
1	9	Hayes_saline	1	0.842105	-0.389898	25.9275	22.2418	16.7704	0.754005	95
1	9	Hayes_saline	2	0.808511	0.121062	27.3303	24.7435	19.7218	0.79705	47
2	9	Hayes_saline	1	0.6	-0.586306	26.3009	21.2793	14.9746	0.703719	80
2	9	Hayes_saline	2	0.274194	-0.733924	25.9971	20.1289	14.4079	0.715781	62
1	9	Related_virgin_queen	1	0.44898	-0.993646	21.1626	18.6465	16.0747	0.862076	49
1	9	Related_virgin_queen	2	0.880597	-0.373671	25.4239	21.5178	17.9373	0.833603	67
2	9	Related_virgin_queen	1	0.705882	0.0750361	28.3868	24.0902	18.9577	0.786947	34
2	9	Related_virgin_queen	2	0.84	1.08691	35.8289	27.5409	22.6832	0.823616	25
1	9	Unrelated_virgin_queen	1	0.861111	-0.729499	24.8863	19.7029	15.6244	0.792998	72
1	9	Unrelated_virgin_queen	2	0.90099	-0.013555	29.3957	23.3009	17.8366	0.765487	101
2	9	Unrelated_virgin_queen	1	0.611111	0.318682	30.8588	25.2459	19.0883	0.756097	18
2	9	Unrelated_virgin_queen	2	0.692308	1.48938	40.1401	29.9966	22.2741	0.742554	13
1	10	Hayes_saline	1	0.75	-0.321344	23.2288	22.0989	19.6629	0.88977	12
1	10	Hayes_saline	2	0	-4.9572	0	0	0	0	7
2	10	Hayes_saline	1	0.857143	-0.768171	23.0265	20.7924	15.5979	0.750173	7
2	10	Hayes_saline	2	0.814815	0.264797	27.3302	25.7845	20.5548	0.797175	27
1	10	Related_virgin_queen	1	0.821429	-0.579194	23.5211	20.8023	17.4767	0.840131	28
1	10	Related_virgin_queen	2	1	0.277061	28.605	25.2129	20.2564	0.803415	14
2	10	Related_virgin_queen	1	0.953125	-0.42882	24.0211	21.5432	18.2781	0.848441	64
2	10	Related_virgin_queen	2	0.948718	-0.0486696	25.6017	23.7013	19.8348	0.836868	39
1	10	Unrelated_virgin_queen	1	0.692308	0.724636	28.5223	26.7052	24.3808	0.912958	13
1	10	Unrelated_virgin_queen	2	0.722222	0.499329	28.0642	26.4188	22.2763	0.8432	18
2	10	Unrelated_virgin_queen	1	1	0.823328	31.9931	27.6403	22.2497	0.804971	58
2	10	Unrelated_virgin_queen	2	0.914286	0.899322	32.1882	27.8761	22.813	0.818373	70

## Sheet: Body Secretions Experiment
Experiment_replicate	Trial	Treatment	Time_Point	Prop_motile	PC1	VCL	VAP	VSL	LIN	No_tracked_sperm
1	1	Hayes_saline	1	0	-4.64159	0	0	0	0	25
1	1	Hayes_saline	2	0	-4.64159	0	0	0	0	28
2	1	Hayes_saline	1	0.490909	1.46485	25.7812	23.5578	20.3378	0.863318	55
2	1	Hayes_saline	2	0.61	0.363457	22.2631	19.3661	15.8487	0.818372	100
1	1	Hemolymph	1	0.166667	-1.69303	13.979	11.0206	9.0665	0.822686	18
1	1	Hemolymph	2	0.2	-1.17683	16.448	12.3597	11.1252	0.900119	25
2	1	Hemolymph	1	0.311258	-0.434044	19.0028	15.5382	13.7385	0.884176	151
2	1	Hemolymph	2	0.169492	-1.0134	16.9759	13.567	11.3051	0.83328	118
1	1	Hindgut	1	0.320359	1.00695	28.9547	20.8172	16.1249	0.774596	94
1	1	Hindgut	2	0	-4.64159	0	0	0	0	31
2	1	Hindgut	1	0.5	0.657819	24.2445	20.4244	16.3879	0.802369	96
2	1	Hindgut	2	0.5	0.757027	23.8173	20.9093	17.2124	0.823194	74
1	1	Reproductive_tract	1	0.411765	1.25273	31.533	21.0997	16.439	0.779108	68
1	1	Reproductive_tract	2	0.322581	0.995068	26.0481	21.7778	17.2085	0.790185	62
2	1	Reproductive_tract	1	0.93038	2.10185	32.5528	26.2142	19.5054	0.744078	158
2	1	Reproductive_tract	2	0.920792	1.76345	29.3199	24.8319	19.6747	0.792314	101
1	2	Hayes_saline	1	0.206897	1.43278	26.1274	22.8439	20.3881	0.892495	87
1	2	Hayes_saline	2	0.1625	1.3219	26.1796	22.9085	19.2575	0.840628	80
2	2	Hayes_saline	1	0.52	-0.205089	18.8512	17.0335	14.7612	0.866599	50
2	2	Hayes_saline	2	0.546875	-0.301175	19.0527	16.6723	14.0184	0.840818	64
1	2	Hemolymph	1	0.0909091	-1.01334	19.3074	11.7848	11.1804	0.94871	11
1	2	Hemolymph	2	0.0555556	-1.5139	16.72	10.2913	9.47673	0.920848	18
2	2	Hemolymph	1	0.387097	-0.980801	16.8735	13.7001	11.5717	0.844646	31
2	2	Hemolymph	2	0.372093	-0.74884	17.6378	14.5434	12.5337	0.861818	43
1	2	Hindgut	1	0.46875	-0.49054	20.1911	15.3422	12.5571	0.818468	32
1	2	Hindgut	2	0.555556	1.05987	24.6241	22.0758	18.545	0.840059	27
2	2	Hindgut	1	0.76	-0.244267	20.8019	16.5127	13.4889	0.81688	75
2	2	Hindgut	2	0.608696	0.190988	21.6092	18.618	15.2917	0.821342	92
1	2	Reproductive_tract	1	0.904762	1.33586	26.388	22.3683	19.6912	0.880319	21
1	2	Reproductive_tract	2	0.710843	1.70201	27.2883	24.4694	20.7847	0.849417	83
2	2	Reproductive_tract	1	0.846154	0.139324	22.3912	18.0105	14.7723	0.820206	65
2	2	Reproductive_tract	2	0.842105	-0.144044	21.1478	16.3148	14.3571	0.88	19
1	3	Hayes_saline	1	0.210526	-0.112229	22.9281	18.9782	11.245	0.592525	19
1	3	Hayes_saline	2	0	-4.64159	0	0	0	0	59
2	3	Hayes_saline	1	0.75	0.901489	24.7854	21.71	17.2483	0.794486	64
2	3	Hayes_saline	2	0.568182	1.20156	25.8906	23.2084	18.0774	0.778917	132
1	3	Hemolymph	1	0.0789474	-0.833947	17.291	13.9281	12.4781	0.895896	76
1	3	Hemolymph	2	0.3	-0.558742	18.4966	15.2664	13.1369	0.860507	10
2	3	Hemolymph	1	0.702703	-0.678682	17.5007	14.9573	12.9455	0.865498	37
2	3	Hemolymph	2	0.878788	-0.762229	17.5893	14.4894	12.4856	0.861708	33
1	3	Hindgut	1	0.894737	2.84574	34.0891	28.8928	23.2371	0.804252	38
1	3	Hindgut	2	0.698529	0.746587	25.4392	20.9777	15.9495	0.760309	136
2	3	Hindgut	1	0.487805	-0.767445	19.2627	14.343	11.4135	0.795756	82
2	3	Hindgut	2	0.62069	0.0878949	22.5744	17.5904	14.51	0.824885	87
1	3	Reproductive_tract	1	0.710145	1.14439	26.1883	22.543	17.8851	0.793376	69
1	3	Reproductive_tract	2	0.65	2.38573	34.4566	27.1085	20.1343	0.742732	60
2	3	Reproductive_tract	1	0.956989	2.02166	30.7137	25.8423	20.3155	0.786134	186
2	3	Reproductive_tract	2	0.956897	1.83881	29.8991	24.971	19.8722	0.795812	116
1	4	Hayes_saline	1	0.928571	2.81662	31.5201	29.3643	24.3309	0.82859	70
1	4	Hayes_saline	2	0.535912	0.12838	22.2414	18.5518	14.326	0.772218	181
2	4	Hayes_saline	1	0.230769	-1.08285	17.8339	13.7743	9.89557	0.71841	26
2	4	Hayes_saline	2	0.0597015	0.198939	25.0438	18.9817	12.7193	0.670081	67
1	4	Hemolymph	1	0.704918	-0.183115	19.3509	17.1579	14.5236	0.846464	61
1	4	Hemolymph	2	0.694915	-0.0419923	22.2184	17.3215	13.7547	0.794084	59
2	4	Hemolymph	1	0.0625	-1.12169	19.424	12.1257	9.802	0.808366	32
2	4	Hemolymph	2	0.0384615	-1.08288	13.98	13.3427	12.8848	0.965683	52
1	4	Hindgut	1	0.265625	-0.400765	26.0281	13.7657	10.7099	0.778011	64
1	4	Hindgut	2	0.162791	-0.641853	22.3983	14.3264	10.4639	0.730395	43
2	4	Hindgut	1	0.105263	1.14739	23.0505	22.3252	20.2373	0.906478	19
2	4	Hindgut	2	0.111111	-1.21666	14.8932	12.9839	11.2995	0.870267	19
1	4	Reproductive_tract	1	0.844444	0.257876	21.6225	19.0772	15.5327	0.8142	45
1	4	Reproductive_tract	2	0.827586	0.46853	24.0946	19.0735	15.8251	0.829689	29
2	4	Reproductive_tract	1	0.217391	2.28604	30.429	27.2027	21.873	0.804072	23
2	4	Reproductive_tract	2	0.08	-0.298426	21.0421	17.0338	12.3867	0.727181	50
1	5	Hayes_saline	1	0.706667	0.835202	24.3518	21.4936	17.1002	0.795596	75
1	5	Hayes_saline	2	0.333333	0.760421	24.494	20.7777	16.8903	0.812902	51
2	5	Hayes_saline	1	0.588235	-0.895611	16.863	15.0064	11.303	0.753213	17
2	5	Hayes_saline	2	0.0740741	-0.719398	16.5526	15.2059	13.0061	0.855334	27
1	5	Hemolymph	1	0.985915	1.2963	28.1989	22.2352	18.1916	0.818145	71
1	5	Hemolymph	2	0.855263	2.44159	31.9785	27.3331	22.1678	0.811023	76
2	5	Hemolymph	1	0.714286	-0.928443	17.8778	13.7281	11.3541	0.827072	42
2	5	Hemolymph	2	0.657534	-0.937035	17.6929	13.7329	11.3958	0.829822	73
1	5	Hindgut	1	0.030303	-1.75026	12.7901	10.8333	9.49571	0.876529	33
1	5	Hindgut	2	0	-4.64159	0	0	0	0	40
2	5	Hindgut	1	0.38	-0.711781	17.3432	15.3053	12.4556	0.813808	50
2	5	Hindgut	2	0.525	0.0140927	20.805	18.131	14.5808	0.80419	40
1	5	Reproductive_tract	1	0.969231	2.7894	32.7464	29.029	23.5134	0.809997	130
1	5	Reproductive_tract	2	0.9625	3.20803	36.1654	30.7262	23.7111	0.771691	160
2	5	Reproductive_tract	1	0.87013	0.463893	25.5852	19.1186	14.7256	0.77022	154
2	5	Reproductive_tract	2	0.829932	0.315452	24.0804	18.7738	14.6436	0.780003	147
1	6	Hayes_saline	1	0.534483	0.839954	25.3549	21.3162	16.6054	0.779003	58
1	6	Hayes_saline	2	0	-4.64159	0	0	0	0	70
2	6	Hayes_saline	1	0	-4.64159	0	0	0	0	15
2	6	Hayes_saline	2	0	-4.64159	0	0	0	0	18
1	6	Hemolymph	1	0.628205	0.706521	23.9911	20.3903	17.0468	0.836023	78
1	6	Hemolymph	2	0.781818	0.113155	22.9916	17.5413	14.5027	0.826774	55
2	6	Hemolymph	1	0.958333	0.865001	24.4853	21.4991	17.2843	0.803955	24
2	6	Hemolymph	2	0.388889	-0.238188	19.0779	16.9762	14.3424	0.844853	18
1	6	Hindgut	1	0.303571	-0.647685	21.7166	14.7744	10.506	0.711093	168
1	6	Hindgut	2	0.0857143	-0.221098	22.8879	17.2472	11.6758	0.67697	175
2	6	Hindgut	1	0.517241	0.4683	23.4387	19.7479	15.7156	0.795809	29
2	6	Hindgut	2	0.571429	0.789177	25.3214	20.736	16.6292	0.80195	21
1	6	Reproductive_tract	1	1	3.50219	36.3548	32.1202	25.1966	0.784448	26
1	6	Reproductive_tract	2	0.75	2.32777	33.2682	27.0044	20.4879	0.758685	16
2	6	Reproductive_tract	1	0.928571	1.57845	28.9165	23.9883	18.9075	0.788196	84
2	6	Reproductive_tract	2	0.680851	1.55136	26.7421	23.6409	20.4253	0.863983	47
1	7	Hayes_saline	1	0.766917	1.57671	28.5364	24.2036	18.9736	0.783916	133
1	7	Hayes_saline	2	0.484536	0.426565	22.9684	19.4587	15.8832	0.816255	97
2	7	Hayes_saline	1	0.2	-0.885938	16.713	14.3366	12.0481	0.840373	30
2	7	Hayes_saline	2	0.125	0.505154	21.3408	20.9092	16.539	0.790991	24
1	7	Hemolymph	1	0.746988	0.320035	22.2793	18.6192	16.045	0.861747	83
1	7	Hemolymph	2	0.845361	0.0289747	21.413	17.6236	14.723	0.835412	97
2	7	Hemolymph	1	0.310345	-0.594806	21.338	14.1977	11.7366	0.826649	29
2	7	Hemolymph	2	0.323529	-0.72719	18.2513	14.3888	12.4451	0.864914	34
1	7	Hindgut	1	0.651163	0.894043	25.6117	20.8965	17.2837	0.827112	172
1	7	Hindgut	2	0.3	0.315275	23.5196	18.4714	15.2744	0.826923	40
2	7	Hindgut	1	0.567839	0.0956975	23.4307	17.6826	13.9222	0.787336	199
2	7	Hindgut	2	0.809524	1.84073	30.0301	25.1144	19.6826	0.783721	105
1	7	Reproductive_tract	1	0.963768	1.0817	25.3396	22.0302	18.2987	0.830616	138
1	7	Reproductive_tract	2	0.882759	0.816363	24.3716	20.8031	17.4785	0.840184	145
2	7	Reproductive_tract	1	0.852273	0.651902	24.3346	19.8998	16.7029	0.83935	88
2	7	Reproductive_tract	2	0.789474	0.467754	24.301	19.424	15.3879	0.792211	114
1	8	Hayes_saline	1	0.875	2.48066	30.6695	27.8613	22.9943	0.825313	64
1	8	Hayes_saline	2	0.491228	1.31624	27.9233	22.9615	17.969	0.782574	114
2	8	Hayes_saline	1	0.05	-1.25602	13.8468	12.8905	11.7217	0.909329	20
2	8	Hayes_saline	2	0	-4.64159	0	0	0	0	28
1	8	Hemolymph	1	0.757576	0.150249	21.2162	18.2665	15.4672	0.846752	33
1	8	Hemolymph	2	0.585366	0.329952	22.5956	18.5302	15.9953	0.863202	41
2	8	Hemolymph	1	0.125	-0.158591	32.0995	14.6716	8.08906	0.551343	16
2	8	Hemolymph	2	0.0652174	0.364446	22.4849	18.7382	16.2237	0.865809	46
1	8	Hindgut	1	0.46	-0.326962	19.0477	16.5877	13.8492	0.834907	50
1	8	Hindgut	2	0.393443	-0.234289	19.6518	17.1136	13.8737	0.810684	61
2	8	Hindgut	1	0.0588235	-1.27491	22.0923	11.9149	6.71258	0.563375	17
2	8	Hindgut	2	0.0476191	-1.41735	15.6605	12.3492	9.41255	0.762201	63
1	8	Reproductive_tract	1	0.857143	0.882301	33.7738	18.5312	13.5435	0.73085	28
1	8	Reproductive_tract	2	0.56	0.446154	22.2097	19.796	16.3079	0.823801	25
2	8	Reproductive_tract	1	0.153846	-1.52157	15.257	11.517	9.39485	0.815735	13
2	8	Reproductive_tract	2	0.25	-0.916499	21.5159	13.9212	8.82071	0.633617	18
